# Supplementary material for: Lepidasthenia loboi sp. n. from Puerto Madryn, Argentina (Polychaeta, Polynoidae)
Source: Zookeys. 2015 Dec 16;(546):21–37. doi: 10.3897/zookeys.546.6175 (PMC4714344; doi:10.3897/zookeys.546.6175)
Supplement: XML Treatment for Lepidametria [file zookeys.546.6175-treatment1.xml]

<!DOCTYPE tp:taxon-treatment
  PUBLIC "-//TaxonX//DTD Taxonomic Treatment Publishing DTD v0 20100105//EN" "tax-treatment-NSO.dtd">
<tp:taxon-treatment xmlns:tp="http://www.plazi.org/taxpub"><tp:treatment-meta><kwd-group><label>Taxon classification</label><kwd><named-content content-type="kingdom">Animalia</named-content></kwd><kwd><named-content content-type="order">Phyllodocida</named-content></kwd><kwd><named-content content-type="family">Polynoidae</named-content></kwd></kwd-group><mixed-citation publication-type="journal"><person-group><name><surname>Salazar-Vallejo</surname><given-names>Sergio I.</given-names></name><name><surname>González</surname><given-names>Norma Emilia</given-names></name><name><surname>Salazar-Silva</surname><given-names>Patricia</given-names></name></person-group><article-title><italic><tp:taxon-name><tp:taxon-name-part taxon-name-part-type="genus">Lepidasthenia</tp:taxon-name-part> <tp:taxon-name-part taxon-name-part-type="species">loboi</tp:taxon-name-part></tp:taxon-name></italic> sp. n. from Puerto Madryn, Argentina (<tp:taxon-name><tp:taxon-name-part taxon-name-part-type="class">Polychaeta</tp:taxon-name-part></tp:taxon-name>, <tp:taxon-name><tp:taxon-name-part taxon-name-part-type="family">Polynoidae</tp:taxon-name-part></tp:taxon-name>)</article-title><source>Zookeys</source><day>16</day><month>12</month><year>2015</year><volume>2015</volume><issue>546</issue><fpage>21</fpage><lpage>37</lpage><pub-id pub-id-type="doi">10.3897/zookeys.546.6175</pub-id></mixed-citation></tp:treatment-meta><tp:nomenclature><tp:taxon-name>
                                <tp:taxon-name-part taxon-name-part-type="genus">Lepidametria</tp:taxon-name-part>
                            </tp:taxon-name><tp:taxon-authority>Webster, 1879</tp:taxon-authority><tp:nomenclature-citation-list><tp:nomenclature-citation><tp:taxon-name>
                                <tp:taxon-name-part taxon-name-part-type="genus">Lepidametria</tp:taxon-name-part>
                            </tp:taxon-name><comment>(incl. <italic><tp:taxon-name><tp:taxon-name-part taxon-name-part-type="genus">Nectochaeta</tp:taxon-name-part></tp:taxon-name></italic> von Marenzeller, 1892, <italic><tp:taxon-name><tp:taxon-name-part taxon-name-part-type="genus">Harmopsides</tp:taxon-name-part></tp:taxon-name></italic> Chamberlin, 1919, and <italic><tp:taxon-name><tp:taxon-name-part taxon-name-part-type="genus">Bouchiria</tp:taxon-name-part></tp:taxon-name></italic> Wesenberg-Lund, 1949).</comment></tp:nomenclature-citation></tp:nomenclature-citation-list></tp:nomenclature><tp:treatment-sec sec-type="Type species"><title>Type species.</title><p><italic><tp:taxon-name><tp:taxon-name-part taxon-name-part-type="genus">Lepidametria</tp:taxon-name-part> <tp:taxon-name-part taxon-name-part-type="species">commensalis</tp:taxon-name-part></tp:taxon-name></italic> Webster, 1879, by monotypy.</p></tp:treatment-sec><tp:treatment-sec sec-type="Diagnosis"><title>Diagnosis</title><p>(modif. <xref ref-type="bibr" rid="B57">Webster 1879</xref>). Body long with up to 80 segments. Elytrae large, covering body or leaving a narrow dorsal surface uncovered; posterior region with elytra and cirri alternating every other segment. Tentaculophores with chaetae. Notopodia reduced, with fine notochaetae at least along anterior and median segments, rarely absent. Neuropodia projecting with several types of neurochaetae. Ventral surface often papillated.</p></tp:treatment-sec><tp:treatment-sec sec-type="Remarks"><title>Remarks.</title><p><italic><tp:taxon-name><tp:taxon-name-part taxon-name-part-type="genus">Lepidasthenia</tp:taxon-name-part></tp:taxon-name></italic> and <italic><tp:taxon-name><tp:taxon-name-part taxon-name-part-type="genus">Lepidametria</tp:taxon-name-part></tp:taxon-name></italic> were regarded as synonyms by <xref ref-type="bibr" rid="B21">Gravier (1905)</xref>, <xref ref-type="bibr" rid="B46">Potts (1910)</xref>, <xref ref-type="bibr" rid="B17">Fauvel (1917)</xref>, and <xref ref-type="bibr" rid="B10">Day (1962)</xref>. Gravier indicated that the main difference was the presence of notochaetae in the latter but at the same time, he apparently rejected this difference by indicating that “<italic><tp:taxon-name><tp:taxon-name-part taxon-name-part-type="genus">Lepidasthenia</tp:taxon-name-part> <tp:taxon-name-part taxon-name-part-type="species">elegans</tp:taxon-name-part></tp:taxon-name></italic> Grube a précisément une rame dorsale rudimentaire”. [Transl.: <italic><tp:taxon-name><tp:taxon-name-part taxon-name-part-type="genus">Lepidasthenia</tp:taxon-name-part> <tp:taxon-name-part taxon-name-part-type="species">elegans</tp:taxon-name-part></tp:taxon-name></italic> precisely has a rudimentary dorsal branch]. However, the diagnostic feature of missing notochaetae does not denote the presence of a notopodial lobe, but rather a complete absence of notochaetae. Consequently, we think that this is an important difference that can be used to easily separate these two genera. This same approach has been useful for separating other genera, and has been implied by the keys by <xref ref-type="bibr" rid="B18">Fauvel (1923</xref>:87), or directly by <xref ref-type="bibr" rid="B14">Fauchald (1977</xref>:59).</p><p>The pattern of the presence of elytra on posterior segments in <italic><tp:taxon-name><tp:taxon-name-part taxon-name-part-type="genus">Lepidametria</tp:taxon-name-part></tp:taxon-name></italic> and <italic><tp:taxon-name><tp:taxon-name-part taxon-name-part-type="genus">Lepidasthenia</tp:taxon-name-part></tp:taxon-name></italic> made <xref ref-type="bibr" rid="B55">Uschakov (1982)</xref>, and <xref ref-type="bibr" rid="B23">Hanley and Burke (1991)</xref> regard them as distinct genera; i.e., <italic><tp:taxon-name><tp:taxon-name-part taxon-name-part-type="genus">Lepidametria</tp:taxon-name-part></tp:taxon-name></italic> has alternating elytra and cirri, whereas <italic><tp:taxon-name><tp:taxon-name-part taxon-name-part-type="genus">Lepidasthenia</tp:taxon-name-part></tp:taxon-name></italic> has elytra on every third segment in medial and posterior regions. <xref ref-type="bibr" rid="B6">Barnich and Fiege (2004)</xref> indicated they were following these conclusions and regarded <italic><tp:taxon-name><tp:taxon-name-part taxon-name-part-type="genus">Lepidametria</tp:taxon-name-part></tp:taxon-name></italic> as a <!--PageBreak-->member of <tp:taxon-name><tp:taxon-name-part taxon-name-part-type="subfamily">Lepidonotinae</tp:taxon-name-part></tp:taxon-name>, not <tp:taxon-name><tp:taxon-name-part taxon-name-part-type="subfamily">Lepidastheniinae</tp:taxon-name-part></tp:taxon-name>. Their reason was that in <italic><tp:taxon-name><tp:taxon-name-part taxon-name-part-type="genus">Lepidametria</tp:taxon-name-part></tp:taxon-name></italic> (<xref ref-type="bibr" rid="B6">Barnich and Fiege 2004</xref>:864): “parapodia differ significantly in their shape from those of the members of the <tp:taxon-name><tp:taxon-name-part taxon-name-part-type="subfamily">Lepidastheniinae</tp:taxon-name-part></tp:taxon-name>. In the <tp:taxon-name><tp:taxon-name-part taxon-name-part-type="subfamily">Lepidastheniinae</tp:taxon-name-part></tp:taxon-name> neuropodia are well developed, rather elongate, and distinctly notched dorsally and ventrally, while in <italic><tp:taxon-name><tp:taxon-name-part taxon-name-part-type="genus">Lepidametria</tp:taxon-name-part></tp:taxon-name></italic> neuropodia are well developed, but shorter, and not distinctly notched, which is typical for the <tp:taxon-name><tp:taxon-name-part taxon-name-part-type="subfamily">Lepidonotinae</tp:taxon-name-part></tp:taxon-name> Willey, 1902”.</p><p>It is unfortunate that there is no redescription for the type species of <italic><tp:taxon-name><tp:taxon-name-part taxon-name-part-type="genus">Lepidametria</tp:taxon-name-part></tp:taxon-name></italic>. The only illustrations available do not show this lepidastheniin notch; however, one figure shows that their neuropodia are not short (<xref ref-type="bibr" rid="B42">Pettibone 1963</xref>:21, fig. 4g, k). In the original description <xref ref-type="bibr" rid="B57">Webster (1879</xref>:12) indicated (italics added): “Ventral ramus of foot stout, elongate, conical, <italic>widely excavated for the transmission of the setae</italic>, and obliquely truncated from above downward.” This phrase in italics could be taken as equivalent to a notched neuropodium, however. The presence of chaetae in the tentaculophore, another non-lepidastheniin feature, was overlooked by Webster, and by <xref ref-type="bibr" rid="B42">Pettibone (1963</xref>:20), who regarded <italic><tp:taxon-name><tp:taxon-name-part taxon-name-part-type="genus">Lepidametria</tp:taxon-name-part></tp:taxon-name></italic> as a valid genus. <xref ref-type="bibr" rid="B19">Gardiner (1976</xref>, fig. 1n) illustrated the presence of chaetae in the tentaculophores, but his figure was based upon non-topotype specimens. After the syntype material was examined by one of us (PSS), we concluded that in <italic><tp:taxon-name><tp:taxon-name-part taxon-name-part-type="genus">Lepidametria</tp:taxon-name-part> <tp:taxon-name-part taxon-name-part-type="species">commensalis</tp:taxon-name-part></tp:taxon-name></italic> there are chaetae in the tentaculophore and that parapodia differ from those present in <tp:taxon-name><tp:taxon-name-part taxon-name-part-type="subfamily">Lepidastheniinae</tp:taxon-name-part></tp:taxon-name>. Consequently, <italic><tp:taxon-name><tp:taxon-name-part taxon-name-part-type="genus">Lepidametria</tp:taxon-name-part></tp:taxon-name></italic> does not belong in this subfamily but in <tp:taxon-name><tp:taxon-name-part taxon-name-part-type="subfamily">Lepidonotinae</tp:taxon-name-part></tp:taxon-name>, as previously indicated by <xref ref-type="bibr" rid="B6">Barnich and Fiege (2004)</xref>.</p></tp:treatment-sec><ref-list><ref id="B57"><mixed-citation xmlns:xlink="http://www.w3.org/1999/xlink" xlink:type="simple"><person-group><name name-style="western"><surname>Webster</surname><given-names>HE</given-names></name></person-group> (<year>1879</year>) <article-title>On the <tp:taxon-name><tp:taxon-name-part taxon-name-part-type="phylum">Annelida</tp:taxon-name-part></tp:taxon-name> <tp:taxon-name><tp:taxon-name-part taxon-name-part-type="subclass">Chaetopoda</tp:taxon-name-part></tp:taxon-name> of the Virginian Coast.</article-title> <source>Transactions of the Albany Institute</source> <volume>9</volume>: <fpage>202</fpage>–<lpage>269</lpage>. </mixed-citation></ref><ref id="B21"><mixed-citation xmlns:xlink="http://www.w3.org/1999/xlink" xlink:type="simple"><person-group><name name-style="western"><surname>Gravier</surname><given-names>C</given-names></name></person-group> (<year>1905</year>) <article-title>Sur les genres <italic><tp:taxon-name><tp:taxon-name-part taxon-name-part-type="genus">Lepidasthenia</tp:taxon-name-part></tp:taxon-name></italic> Malmgren et <italic><tp:taxon-name><tp:taxon-name-part taxon-name-part-type="genus">Lepidametria</tp:taxon-name-part></tp:taxon-name></italic> Webster.</article-title> <source>Bulletin du Muséum d’Histoire Naturelle, Paris</source> <volume>11</volume>: <fpage>181</fpage>–<lpage>184</lpage>. </mixed-citation></ref><ref id="B46"><mixed-citation xmlns:xlink="http://www.w3.org/1999/xlink" xlink:type="simple"><person-group><name name-style="western"><surname>Potts</surname><given-names>FA</given-names></name></person-group> (<year>1910</year>) <article-title>The Percy Sladen Trust Expedition to the Indian Ocean in 1905, under the leadership of Mr. J. Stanley Gardiner: 12. <tp:taxon-name><tp:taxon-name-part taxon-name-part-type="class">Polychaeta</tp:taxon-name-part></tp:taxon-name> of the Indian Ocean, 2. The <tp:taxon-name><tp:taxon-name-part taxon-name-part-type="family">Palmyridae</tp:taxon-name-part></tp:taxon-name>, <tp:taxon-name><tp:taxon-name-part taxon-name-part-type="family">Aphroditidae</tp:taxon-name-part></tp:taxon-name>, <tp:taxon-name><tp:taxon-name-part taxon-name-part-type="family">Polynoidae</tp:taxon-name-part></tp:taxon-name>, <tp:taxon-name><tp:taxon-name-part taxon-name-part-type="family">Acoetidae</tp:taxon-name-part></tp:taxon-name> and <tp:taxon-name><tp:taxon-name-part taxon-name-part-type="family">Sigalionidae</tp:taxon-name-part></tp:taxon-name>.</article-title> <source>Transactions of the Linnean Society</source>, <publisher-loc>London</publisher-loc>, <series>series 2, Zoology</series> <volume>16</volume>: <fpage>325</fpage>–<lpage>353</lpage>. <ext-link xlink:type="simple" ext-link-type="uri" xlink:href="http://onlinelibrary.wiley.com/doi/10.1111/tlb.1910.13.issue-2/issuetoc">http://onlinelibrary.wiley.com/doi/10.1111/tlb.1910.13.issue-2/issuetoc</ext-link> </mixed-citation></ref><ref id="B17"><mixed-citation xmlns:xlink="http://www.w3.org/1999/xlink" xlink:type="simple"><person-group><name name-style="western"><surname>Fauvel</surname><given-names>P</given-names></name></person-group> (<year>1917</year>) <article-title>Annélides polychètes de l’Australie méridionale.</article-title> <source>Archives de Zoologie Expérimentale et Générale</source> <volume>56</volume>: <fpage>159</fpage>–<lpage>277</lpage>, Pls 4–8. </mixed-citation></ref><ref id="B10"><mixed-citation xmlns:xlink="http://www.w3.org/1999/xlink" xlink:type="simple"><person-group><name name-style="western"><surname>Day</surname><given-names>JH</given-names></name></person-group> (<year>1962</year>) <article-title><tp:taxon-name><tp:taxon-name-part taxon-name-part-type="class">Polychaeta</tp:taxon-name-part></tp:taxon-name> from several localities in the Western Indian Ocean.</article-title> <source>Proceedings of the Zoological Society</source>, <publisher-loc>London</publisher-loc> <volume>139</volume>: <fpage>627</fpage>–<lpage>656</lpage>. doi: <ext-link xlink:type="simple" ext-link-type="doi" xlink:href="10.1111/j.1469-7998.1962.tb01597.x">10.1111/j.1469-7998.1962.tb01597.x</ext-link> </mixed-citation></ref><ref id="B18"><mixed-citation xmlns:xlink="http://www.w3.org/1999/xlink" xlink:type="simple"><person-group><name name-style="western"><surname>Fauvel</surname><given-names>P</given-names></name></person-group> (<year>1923</year>) <article-title>Polychètes Errantes.</article-title> <source>Faune de France</source> <volume>5</volume>: <fpage>1</fpage>–<lpage>488</lpage>. </mixed-citation></ref><ref id="B14"><mixed-citation xmlns:xlink="http://www.w3.org/1999/xlink" xlink:type="simple"><person-group><name name-style="western"><surname>Fauchald</surname><given-names>K</given-names></name></person-group> (<year>1977</year>) <article-title>The polychaete worms: Definitions and keys to the orders, families and genera.</article-title> <source>Natural History Museum of Los Angeles County, Science Series</source> <volume>28</volume>: <fpage>1</fpage>–<lpage>190</lpage>. </mixed-citation></ref><ref id="B55"><mixed-citation xmlns:xlink="http://www.w3.org/1999/xlink" xlink:type="simple"><person-group><name name-style="western"><surname>Uschakov</surname><given-names>PV</given-names></name></person-group> (<year>1982</year>) [<trans-title xml:lang="en">Polychaetes of the suborder Aphroditiformia of the Arctic Ocean and the northwestern part of the Pacific Ocean: Families <tp:taxon-name><tp:taxon-name-part taxon-name-part-type="family">Aphroditidae</tp:taxon-name-part></tp:taxon-name> and <tp:taxon-name><tp:taxon-name-part taxon-name-part-type="family">Polynoidae</tp:taxon-name-part></tp:taxon-name></trans-title>]. <source>Faunny SSSR, Mnogoschetinkovyye Chervi</source> <volume>2</volume>: <fpage>1</fpage>–<lpage>272</lpage>. <comment>[Transl. 1987, Canada, Secretary of State, Multilingual Services Division 1112189, 405 pp.]</comment> </mixed-citation></ref><ref id="B23"><mixed-citation xmlns:xlink="http://www.w3.org/1999/xlink" xlink:type="simple"><person-group><name name-style="western"><surname>Hanley</surname><given-names>JR</given-names></name><name name-style="western"><surname>Burke</surname><given-names>M</given-names></name></person-group> (<year>1991</year>) <article-title><tp:taxon-name><tp:taxon-name-part taxon-name-part-type="class">Polychaeta</tp:taxon-name-part></tp:taxon-name> <tp:taxon-name><tp:taxon-name-part taxon-name-part-type="family">Polynoidae</tp:taxon-name-part></tp:taxon-name>: Scaleworms of the Chesterfield Islands and Fairway Reefs, Coral Sea.</article-title> <source>Mémoires du Muséum National d’Histoire Naturelle, Paris, série A,</source> <volume>151</volume>: <fpage>9</fpage>–<lpage>82</lpage>. </mixed-citation></ref><ref id="B6"><mixed-citation xmlns:xlink="http://www.w3.org/1999/xlink" xlink:type="simple"><person-group><name name-style="western"><surname>Barnich</surname><given-names>R</given-names></name><name name-style="western"><surname>Fiege</surname><given-names>D</given-names></name></person-group> (<year>2004</year>) <article-title>Revision of the genus <italic><tp:taxon-name><tp:taxon-name-part taxon-name-part-type="genus">Lepidastheniella</tp:taxon-name-part></tp:taxon-name></italic> Monro, 1924 (<tp:taxon-name><tp:taxon-name-part taxon-name-part-type="class">Polychaeta</tp:taxon-name-part></tp:taxon-name>: <tp:taxon-name><tp:taxon-name-part taxon-name-part-type="family">Polynoidae</tp:taxon-name-part></tp:taxon-name>: <tp:taxon-name><tp:taxon-name-part taxon-name-part-type="subfamily">Lepidastheniinae</tp:taxon-name-part></tp:taxon-name>) with notes on the subfamily <tp:taxon-name><tp:taxon-name-part taxon-name-part-type="subfamily">Lepidastheniinae</tp:taxon-name-part></tp:taxon-name> and the description of a new species.</article-title> <source>Journal of Natural History</source> <volume>38</volume>: <fpage>863</fpage>–<lpage>876</lpage>. doi: <ext-link xlink:type="simple" ext-link-type="doi" xlink:href="10.1080/0022293021000046432">10.1080/0022293021000046432</ext-link> </mixed-citation></ref><ref id="B42"><mixed-citation xmlns:xlink="http://www.w3.org/1999/xlink" xlink:type="simple"><person-group><name name-style="western"><surname>Pettibone</surname><given-names>MH</given-names></name></person-group> (<year>1963</year>) <article-title>Marine polychaete worms of the New England region, 1. Families <tp:taxon-name><tp:taxon-name-part taxon-name-part-type="family">Aphroditidae</tp:taxon-name-part></tp:taxon-name> through <tp:taxon-name><tp:taxon-name-part taxon-name-part-type="family">Trochochaetidae</tp:taxon-name-part></tp:taxon-name>.</article-title> <source>United States National Museum Bulletin</source> <volume>227</volume>: <fpage>1</fpage>–<lpage>356</lpage>. <ext-link xlink:type="simple" ext-link-type="uri" xlink:href="https://repository.si.edu/handle/10088/3416">https://repository.si.edu/handle/10088/3416</ext-link> </mixed-citation></ref><ref id="B19"><mixed-citation xmlns:xlink="http://www.w3.org/1999/xlink" xlink:type="simple"><person-group><name name-style="western"><surname>Gardiner</surname><given-names>SL</given-names></name></person-group> (<year>1976(1975)</year>) <article-title>Errant polychaete annelids from North Carolina.</article-title> <source>Journal of the Elisha Mitchell Scientific Society</source> <volume>91</volume>(<issue>3</issue>): <fpage>77</fpage>–<lpage>220</lpage>. </mixed-citation></ref></ref-list></tp:taxon-treatment>
