# Supplementary material for: Lepidasthenia loboi sp. n. from Puerto Madryn, Argentina (Polychaeta, Polynoidae)
Source: Zookeys. 2015 Dec 16;(546):21–37. doi: 10.3897/zookeys.546.6175 (PMC4714344; doi:10.3897/zookeys.546.6175)
Supplement: XML Treatment for Lepidastheniinae [file zookeys.546.6175-treatment2.xml]

<!DOCTYPE tp:taxon-treatment
  PUBLIC "-//TaxonX//DTD Taxonomic Treatment Publishing DTD v0 20100105//EN" "tax-treatment-NSO.dtd">
<tp:taxon-treatment xmlns:tp="http://www.plazi.org/taxpub"><tp:treatment-meta><kwd-group><label>Taxon classification</label><kwd><named-content content-type="kingdom">Animalia</named-content></kwd><kwd><named-content content-type="order">Phyllodocida</named-content></kwd><kwd><named-content content-type="family">Polynoidae</named-content></kwd></kwd-group><mixed-citation publication-type="journal"><person-group><name><surname>Salazar-Vallejo</surname><given-names>Sergio I.</given-names></name><name><surname>González</surname><given-names>Norma Emilia</given-names></name><name><surname>Salazar-Silva</surname><given-names>Patricia</given-names></name></person-group><article-title><italic><tp:taxon-name><tp:taxon-name-part taxon-name-part-type="genus">Lepidasthenia</tp:taxon-name-part> <tp:taxon-name-part taxon-name-part-type="species">loboi</tp:taxon-name-part></tp:taxon-name></italic> sp. n. from Puerto Madryn, Argentina (<tp:taxon-name><tp:taxon-name-part taxon-name-part-type="class">Polychaeta</tp:taxon-name-part></tp:taxon-name>, <tp:taxon-name><tp:taxon-name-part taxon-name-part-type="family">Polynoidae</tp:taxon-name-part></tp:taxon-name>)</article-title><source>Zookeys</source><day>16</day><month>12</month><year>2015</year><volume>2015</volume><issue>546</issue><fpage>21</fpage><lpage>37</lpage><pub-id pub-id-type="doi">10.3897/zookeys.546.6175</pub-id></mixed-citation></tp:treatment-meta><tp:nomenclature><label>Subfamily</label><tp:taxon-name>
                            <tp:taxon-name-part taxon-name-part-type="subfamily">Lepidastheniinae</tp:taxon-name-part>
                        </tp:taxon-name><tp:taxon-authority>Pettibone, 1989</tp:taxon-authority></tp:nomenclature><tp:treatment-sec sec-type="Type genus"><title>Type genus.</title><p><italic><tp:taxon-name><tp:taxon-name-part taxon-name-part-type="genus">Lepidasthenia</tp:taxon-name-part></tp:taxon-name></italic> Malmgren, 1867, by original designation.</p></tp:treatment-sec><tp:treatment-sec sec-type="Diagnosis"><title>Diagnosis</title><p>(Modif. <xref ref-type="bibr" rid="B6">Barnich and Fiege 2004</xref>). Prostomium with median and lateral antennae; lateral antennae terminal, ceratophores distinct. Tentaculophores without chaetae. Palps visible dorsally. Pharynx with jaws and border papillae. Dorsal tubercles indistinct. Dorsal cirrophores without filamentous organs, sometimes with lateral projections. Notopodia reduced, notochaetae usually missing. Neuropodia distally truncate, elongate, notched dorsally and ventrally, forming subequal anterior and posterior lobes; no supra-acicular processes.</p></tp:treatment-sec><tp:treatment-sec sec-type="Remarks"><title>Remarks.</title><p><xref ref-type="bibr" rid="B45">Pettibone (1989</xref>:301) listed six genera as belonging to <tp:taxon-name><tp:taxon-name-part taxon-name-part-type="subfamily">Lepidastheniinae</tp:taxon-name-part></tp:taxon-name>: <italic><tp:taxon-name><tp:taxon-name-part taxon-name-part-type="genus">Alentiana</tp:taxon-name-part></tp:taxon-name></italic> Hartman, 1942, <italic><tp:taxon-name><tp:taxon-name-part taxon-name-part-type="genus">Benhamipolynoe</tp:taxon-name-part></tp:taxon-name></italic> Pettibone, 1970, <italic><tp:taxon-name><tp:taxon-name-part taxon-name-part-type="genus">Hyperhalosydna</tp:taxon-name-part></tp:taxon-name></italic> Augener, 1922, <italic><tp:taxon-name><tp:taxon-name-part taxon-name-part-type="genus">Lepidasthenia</tp:taxon-name-part></tp:taxon-name></italic>, <italic><tp:taxon-name><tp:taxon-name-part taxon-name-part-type="genus">Perolepis</tp:taxon-name-part></tp:taxon-name></italic> Ehlers, 1908, and <italic><tp:taxon-name><tp:taxon-name-part taxon-name-part-type="genus">Telolepidasthenia</tp:taxon-name-part></tp:taxon-name></italic> Augener &amp; Pettibone in Pettibone, 1970. The review by <xref ref-type="bibr" rid="B6">Barnich and Fiege (2004)</xref> is followed regarding the composition and affinities in <tp:taxon-name><tp:taxon-name-part taxon-name-part-type="subfamily">Lepidastheniinae</tp:taxon-name-part></tp:taxon-name>.</p></tp:treatment-sec><tp:treatment-sec sec-type="Key to genera of Lepidastheniinae Pettibone, 1989"><title>Key to genera of <tp:taxon-name><tp:taxon-name-part taxon-name-part-type="subfamily">Lepidastheniinae</tp:taxon-name-part></tp:taxon-name> Pettibone, 1989</title><table-wrap content-type="key" position="anchor" orientation="portrait"><table id="TID0ESMAC" rules="all"><tbody><tr><td rowspan="1" colspan="1">1</td><td rowspan="1" colspan="1">Body with elytrae continued through posterior segments; sometimes reduced in size in medial and posterior segments</td><td rowspan="1" colspan="1"><bold>2</bold></td></tr><tr><td rowspan="1" colspan="1">–</td><td rowspan="1" colspan="1">Body with elytra limited to anterior and medial regions</td><td rowspan="1" colspan="1"><bold>10</bold></td></tr><tr><td rowspan="1" colspan="1"><!--PageBreak-->2</td><td rowspan="1" colspan="1">Notochaetae present</td><td rowspan="1" colspan="1"><bold>3</bold></td></tr><tr><td rowspan="1" colspan="1">–</td><td rowspan="1" colspan="1">Notochaetae absent; parapodial surface usually smooth</td><td rowspan="1" colspan="1"><bold>4</bold></td></tr><tr><td rowspan="1" colspan="1">3</td><td rowspan="1" colspan="1">Lateral antennae with ceratophores as long as wide; dorsal cirri about three times longer than ventral ones (numerous segments, up to 90 pairs of elytra)</td><td rowspan="1" colspan="1"><bold><italic><tp:taxon-name><tp:taxon-name-part taxon-name-part-type="genus">Lepidastheniella</tp:taxon-name-part></tp:taxon-name></italic> Monro, 1924</bold></td></tr><tr><td rowspan="1" colspan="1">–</td><td rowspan="1" colspan="1">Lateral antennae with ceratophores twice as long as wide; dorsal cirri 6–7 times longer than ventral ones (reduced number of segments, 15 pairs of elytra)</td><td rowspan="1" colspan="1"><bold><italic><tp:taxon-name><tp:taxon-name-part taxon-name-part-type="genus">Parahalosydna</tp:taxon-name-part></tp:taxon-name></italic> Horst, 1915</bold></td></tr><tr><td rowspan="1" colspan="1">4</td><td rowspan="1" colspan="1">Elytra alternate with cirri in medial and posterior regions</td><td rowspan="1" colspan="1"><bold>5</bold></td></tr><tr><td rowspan="1" colspan="1">–</td><td rowspan="1" colspan="1">Elytra present every third segment in medial and posterior regions</td><td rowspan="1" colspan="1"><bold>7</bold></td></tr><tr><td rowspan="1" colspan="1">5</td><td rowspan="1" colspan="1">First chaetiger with a middorsal anterior projection over prostomium; neurochaetae unidentate with two subdistal teeth; elytra smooth</td><td rowspan="1" colspan="1"><bold><italic><tp:taxon-name><tp:taxon-name-part taxon-name-part-type="genus">Showapolynoe</tp:taxon-name-part></tp:taxon-name></italic> Imajima, 1997</bold></td></tr><tr><td rowspan="1" colspan="1">–</td><td rowspan="1" colspan="1">First chaetiger without anterior projection; elytra with microtubercles</td><td rowspan="1" colspan="1"><bold>6</bold></td></tr><tr><td rowspan="1" colspan="1">6</td><td rowspan="1" colspan="1">Neurochaetae mostly bidentate with series of 10–20 lamellae; elytral microtubercles along exposed area</td><td rowspan="1" colspan="1"><bold><italic><tp:taxon-name><tp:taxon-name-part taxon-name-part-type="genus">Hyperhalosydna</tp:taxon-name-part></tp:taxon-name></italic> Augener, 1922</bold></td></tr><tr><td rowspan="1" colspan="1">–</td><td rowspan="1" colspan="1">Neurochaetae only unidentates with series of about 10 tiny lamellae; elytral microtubercles scattered</td><td rowspan="1" colspan="1"><bold><italic><tp:taxon-name><tp:taxon-name-part taxon-name-part-type="genus">Benhamipolynoe</tp:taxon-name-part></tp:taxon-name></italic> Pettibone, 1970</bold> (partim)</td></tr><tr><td rowspan="1" colspan="1">7</td><td rowspan="1" colspan="1">Elytrophores elongated, pedunculate; ventral cirri sometimes irregularly swollen</td><td rowspan="1" colspan="1"><bold><italic><tp:taxon-name><tp:taxon-name-part taxon-name-part-type="genus">Perolepis</tp:taxon-name-part></tp:taxon-name></italic> Ehlers, 1908</bold></td></tr><tr><td rowspan="1" colspan="1">–</td><td rowspan="1" colspan="1">Elytrophores short, not transformed into peduncles; ventral cirri tapered or subdistally swollen</td><td rowspan="1" colspan="1"><bold>8</bold></td></tr><tr><td rowspan="1" colspan="1">8</td><td rowspan="1" colspan="1">Medial segments with large elytra, overlapping successive ones or approaching middorsally</td><td rowspan="1" colspan="1"><bold>9</bold></td></tr><tr><td rowspan="1" colspan="1">–</td><td rowspan="1" colspan="1">Medial segments with tiny, non-overlapping elytra</td><td rowspan="1" colspan="1"><bold><italic><tp:taxon-name><tp:taxon-name-part taxon-name-part-type="genus">Lepidasthenia</tp:taxon-name-part></tp:taxon-name></italic> Malmgren, 1867</bold></td></tr><tr><td rowspan="1" colspan="1">9</td><td rowspan="1" colspan="1">Eyes small, on prostomial upper surface; ventral parapodial surface papillate; all neurochaetae of a single type, with about 20 series of lamellae</td><td rowspan="1" colspan="1"><bold><italic><tp:taxon-name><tp:taxon-name-part taxon-name-part-type="genus">Telolepidasthenia</tp:taxon-name-part></tp:taxon-name></italic> Pettibone, 1970</bold></td></tr><tr><td rowspan="1" colspan="1">–</td><td rowspan="1" colspan="1">Eyes large, on prostomial margins; ventral parapodial surface smooth; neurochaetae of three types: lamellate, denticulate and smooth</td><td rowspan="1" colspan="1"><bold><italic><tp:taxon-name><tp:taxon-name-part taxon-name-part-type="genus">Alentiana</tp:taxon-name-part></tp:taxon-name></italic> Hartman, 1942</bold></td></tr><tr><td rowspan="1" colspan="1">10</td><td rowspan="1" colspan="1">Notochaetae present; parapodial surface smooth; neurochaetae with rows of large lamellae</td><td rowspan="1" colspan="1"><bold><italic><tp:taxon-name><tp:taxon-name-part taxon-name-part-type="genus">Pseudopolynoe</tp:taxon-name-part></tp:taxon-name></italic> Day, 1962</bold></td></tr><tr><td rowspan="1" colspan="1">–</td><td rowspan="1" colspan="1">Notochaetae absent; parapodial surface rugose; neurochaetae with rows of tiny lamellae</td><td rowspan="1" colspan="1"><bold><italic><tp:taxon-name><tp:taxon-name-part taxon-name-part-type="genus">Benhamipolynoe</tp:taxon-name-part></tp:taxon-name></italic> Pettibone, 1970</bold> (partim)</td></tr></tbody></table></table-wrap></tp:treatment-sec><ref-list><ref id="B6"><mixed-citation xmlns:xlink="http://www.w3.org/1999/xlink" xlink:type="simple"><person-group><name name-style="western"><surname>Barnich</surname><given-names>R</given-names></name><name name-style="western"><surname>Fiege</surname><given-names>D</given-names></name></person-group> (<year>2004</year>) <article-title>Revision of the genus <italic><tp:taxon-name><tp:taxon-name-part taxon-name-part-type="genus">Lepidastheniella</tp:taxon-name-part></tp:taxon-name></italic> Monro, 1924 (<tp:taxon-name><tp:taxon-name-part taxon-name-part-type="class">Polychaeta</tp:taxon-name-part></tp:taxon-name>: <tp:taxon-name><tp:taxon-name-part taxon-name-part-type="family">Polynoidae</tp:taxon-name-part></tp:taxon-name>: <tp:taxon-name><tp:taxon-name-part taxon-name-part-type="subfamily">Lepidastheniinae</tp:taxon-name-part></tp:taxon-name>) with notes on the subfamily <tp:taxon-name><tp:taxon-name-part taxon-name-part-type="subfamily">Lepidastheniinae</tp:taxon-name-part></tp:taxon-name> and the description of a new species.</article-title> <source>Journal of Natural History</source> <volume>38</volume>: <fpage>863</fpage>–<lpage>876</lpage>. doi: <ext-link xlink:type="simple" ext-link-type="doi" xlink:href="10.1080/0022293021000046432">10.1080/0022293021000046432</ext-link> </mixed-citation></ref><ref id="B45"><mixed-citation xmlns:xlink="http://www.w3.org/1999/xlink" xlink:type="simple"><person-group><name name-style="western"><surname>Pettibone</surname><given-names>MH</given-names></name></person-group> (<year>1989</year>) <article-title>A new species of <italic><tp:taxon-name><tp:taxon-name-part taxon-name-part-type="genus">Benhamipolynoe</tp:taxon-name-part></tp:taxon-name></italic> (<tp:taxon-name><tp:taxon-name-part taxon-name-part-type="class">Polychaeta</tp:taxon-name-part></tp:taxon-name>: <tp:taxon-name><tp:taxon-name-part taxon-name-part-type="family">Polynoidae</tp:taxon-name-part></tp:taxon-name>: <tp:taxon-name><tp:taxon-name-part taxon-name-part-type="subfamily">Lepidastheniinae</tp:taxon-name-part></tp:taxon-name>) from Australia, associated with the unattached stylasterid coral <italic><tp:taxon-name><tp:taxon-name-part taxon-name-part-type="genus">Conopora</tp:taxon-name-part> <tp:taxon-name-part taxon-name-part-type="species">adeta</tp:taxon-name-part></tp:taxon-name></italic>.</article-title> <source>Proceedings of the Biological Society of Washington</source> <volume>102</volume>: <fpage>300</fpage>–<lpage>304</lpage>. </mixed-citation></ref></ref-list></tp:taxon-treatment>
