# Supplementary material for: Lepidasthenia loboi sp. n. from Puerto Madryn, Argentina (Polychaeta, Polynoidae)
Source: Zookeys. 2015 Dec 16;(546):21–37. doi: 10.3897/zookeys.546.6175 (PMC4714344; doi:10.3897/zookeys.546.6175)
Supplement: XML Treatment for Lepidasthenia [file zookeys.546.6175-treatment3.xml]

<!DOCTYPE tp:taxon-treatment
  PUBLIC "-//TaxonX//DTD Taxonomic Treatment Publishing DTD v0 20100105//EN" "tax-treatment-NSO.dtd">
<tp:taxon-treatment xmlns:tp="http://www.plazi.org/taxpub"><tp:treatment-meta><kwd-group><label>Taxon classification</label><kwd><named-content content-type="kingdom">Animalia</named-content></kwd><kwd><named-content content-type="order">Phyllodocida</named-content></kwd><kwd><named-content content-type="family">Polynoidae</named-content></kwd></kwd-group><mixed-citation publication-type="journal"><person-group><name><surname>Salazar-Vallejo</surname><given-names>Sergio I.</given-names></name><name><surname>González</surname><given-names>Norma Emilia</given-names></name><name><surname>Salazar-Silva</surname><given-names>Patricia</given-names></name></person-group><article-title><italic><tp:taxon-name><tp:taxon-name-part taxon-name-part-type="genus">Lepidasthenia</tp:taxon-name-part> <tp:taxon-name-part taxon-name-part-type="species">loboi</tp:taxon-name-part></tp:taxon-name></italic> sp. n. from Puerto Madryn, Argentina (<tp:taxon-name><tp:taxon-name-part taxon-name-part-type="class">Polychaeta</tp:taxon-name-part></tp:taxon-name>, <tp:taxon-name><tp:taxon-name-part taxon-name-part-type="family">Polynoidae</tp:taxon-name-part></tp:taxon-name>)</article-title><source>Zookeys</source><day>16</day><month>12</month><year>2015</year><volume>2015</volume><issue>546</issue><fpage>21</fpage><lpage>37</lpage><pub-id pub-id-type="doi">10.3897/zookeys.546.6175</pub-id></mixed-citation></tp:treatment-meta><tp:nomenclature><tp:taxon-name>
                            <tp:taxon-name-part taxon-name-part-type="genus">Lepidasthenia</tp:taxon-name-part>
                        </tp:taxon-name><tp:taxon-authority>Malmgren, 1867</tp:taxon-authority></tp:nomenclature><tp:treatment-sec sec-type="Type species"><title>Type species.</title><p><italic><tp:taxon-name><tp:taxon-name-part taxon-name-part-type="genus">Polynoe</tp:taxon-name-part> <tp:taxon-name-part taxon-name-part-type="species">elegans</tp:taxon-name-part></tp:taxon-name></italic> Grube, 1840, by monotypy.</p></tp:treatment-sec><tp:treatment-sec sec-type="Diagnosis"><title>Diagnosis</title><p>(modif. <xref ref-type="bibr" rid="B54">Seidler 1923</xref>). Body long with up to 150 segments. Elytra small, not covering each other, leaving dorsal region mostly uncovered; posterior <!--PageBreak-->region with one pair of elytra every three segments. Each elytron rounded, margins entire, without tubercles, pale or pigmented. Tentaculophores without chaetae. Notopodia reduced, without notochaetae. Neuropodia projecting with several types of neurochaetae. Ventral surface usually smooth.</p></tp:treatment-sec><tp:treatment-sec sec-type="Remarks"><title>Remarks.</title><p>There was some confusion regarding the presence of notochaetae, but in the original diagnosis for <italic><tp:taxon-name><tp:taxon-name-part taxon-name-part-type="genus">Lepidasthenia</tp:taxon-name-part></tp:taxon-name></italic>, <xref ref-type="bibr" rid="B33">Malmgren (1867</xref>:15–16) indicated: “Ramus superior pedis perminutus acicula sola praeditus, setis omnino carens.” [Transl. Notopodium with minute acicula, chaetae entirely lacking]. An extended diagnosis was provided by <xref ref-type="bibr" rid="B7">Barnich et al. (2012</xref>: 406–407).</p><p>It must be emphasized that what can be regarded as the <italic><tp:taxon-name><tp:taxon-name-part taxon-name-part-type="genus">Lepidasthenia</tp:taxon-name-part></tp:taxon-name></italic> elytra-cirri pattern in the posterior region is shared by <italic><tp:taxon-name><tp:taxon-name-part taxon-name-part-type="genus">Perolepis</tp:taxon-name-part></tp:taxon-name></italic> and <italic><tp:taxon-name><tp:taxon-name-part taxon-name-part-type="genus">Telolepidasthenia</tp:taxon-name-part></tp:taxon-name></italic>. However, in <italic><tp:taxon-name><tp:taxon-name-part taxon-name-part-type="genus">Perolepis</tp:taxon-name-part></tp:taxon-name></italic> species the integument is usually rugose, and at least the first elytrophores are hypertrophied into distinct peduncles or stems, whereas in <italic><tp:taxon-name><tp:taxon-name-part taxon-name-part-type="genus">Lepidasthenia</tp:taxon-name-part></tp:taxon-name></italic> the integument is smooth and all elytrophores are reduced. Furthermore, in <italic><tp:taxon-name><tp:taxon-name-part taxon-name-part-type="genus">Telolepidasthenia</tp:taxon-name-part></tp:taxon-name></italic> elytrae are large, covering most of the dorsum, and all neurochaetae are unidentate, whereas in <italic><tp:taxon-name><tp:taxon-name-part taxon-name-part-type="genus">Lepidasthenia</tp:taxon-name-part></tp:taxon-name></italic> only the first elytra are large enough to touch each other and the remaining ones are reduced exposing the dorsum, and the dentition of the neurochaetal tips is variable.</p></tp:treatment-sec><ref-list><ref id="B54"><mixed-citation xmlns:xlink="http://www.w3.org/1999/xlink" xlink:type="simple"><person-group><name name-style="western"><surname>Seidler</surname><given-names>HJ</given-names></name></person-group> (<year>1923</year>) <article-title>Beiträge zur Kenntnis der Polynoiden, 1.</article-title> <source>Archiv für Naturgeschichte</source> <volume>1923</volume>(<issue>A 11</issue>): <fpage>1</fpage>–<lpage>217</lpage>. </mixed-citation></ref><ref id="B33"><mixed-citation xmlns:xlink="http://www.w3.org/1999/xlink" xlink:type="simple"><person-group><name name-style="western"><surname>Malmgren</surname><given-names>AJ</given-names></name></person-group> (<year>1867</year>) <article-title>Annulata <tp:taxon-name><tp:taxon-name-part taxon-name-part-type="class">Polychaeta</tp:taxon-name-part></tp:taxon-name>: Spetsbergiae, Groenlandiae, Islandiae et Scandinaviae. Hactenus Cognita.</article-title> <source>Konglelige Vetenskaps-Akademiens Förhandliugar</source> <volume>1867</volume>(<issue>4</issue>): <fpage>127</fpage>–<lpage>235</lpage>. </mixed-citation></ref><ref id="B7"><mixed-citation xmlns:xlink="http://www.w3.org/1999/xlink" xlink:type="simple"><person-group><name name-style="western"><surname>Barnich</surname><given-names>R</given-names></name><name name-style="western"><surname>Orensanz</surname><given-names>JM</given-names></name><name name-style="western"><surname>Fiege</surname><given-names>D</given-names></name></person-group> (<year>2012</year>) <article-title>Remarks on some scale worms (<tp:taxon-name><tp:taxon-name-part taxon-name-part-type="class">Polychaeta</tp:taxon-name-part></tp:taxon-name>, <tp:taxon-name><tp:taxon-name-part taxon-name-part-type="family">Polynoidae</tp:taxon-name-part></tp:taxon-name>) from the Southwest Atlantic with notes on the genus <italic><tp:taxon-name><tp:taxon-name-part taxon-name-part-type="genus">Eucranta</tp:taxon-name-part></tp:taxon-name></italic> Malmgren, 1866, and description of a new <italic><tp:taxon-name><tp:taxon-name-part taxon-name-part-type="genus">Harmothoe</tp:taxon-name-part></tp:taxon-name></italic> species.</article-title> <source>Marine Biodiversity</source> <volume>42</volume>: <fpage>395</fpage>–<lpage>410</lpage>. doi: <ext-link xlink:type="simple" ext-link-type="doi" xlink:href="10.1007/s12526-012-0117-4">10.1007/s12526-012-0117-4</ext-link> </mixed-citation></ref></ref-list></tp:taxon-treatment>
