# Supplementary material for: Lepidasthenia loboi sp. n. from Puerto Madryn, Argentina (Polychaeta, Polynoidae)
Source: Zookeys. 2015 Dec 16;(546):21–37. doi: 10.3897/zookeys.546.6175 (PMC4714344; doi:10.3897/zookeys.546.6175)
Supplement: XML Treatment for Lepidasthenia loboi [file zookeys.546.6175-treatment4.xml]

<!DOCTYPE tp:taxon-treatment
  PUBLIC "-//TaxonX//DTD Taxonomic Treatment Publishing DTD v0 20100105//EN" "tax-treatment-NSO.dtd">
<tp:taxon-treatment xmlns:tp="http://www.plazi.org/taxpub"><tp:treatment-meta><kwd-group><label>Taxon classification</label><kwd><named-content content-type="kingdom">Animalia</named-content></kwd><kwd><named-content content-type="order">Phyllodocida</named-content></kwd><kwd><named-content content-type="family">Polynoidae</named-content></kwd></kwd-group><mixed-citation publication-type="journal"><person-group><name><surname>Salazar-Vallejo</surname><given-names>Sergio I.</given-names></name><name><surname>González</surname><given-names>Norma Emilia</given-names></name><name><surname>Salazar-Silva</surname><given-names>Patricia</given-names></name></person-group><article-title><italic><tp:taxon-name><tp:taxon-name-part taxon-name-part-type="genus">Lepidasthenia</tp:taxon-name-part> <tp:taxon-name-part taxon-name-part-type="species">loboi</tp:taxon-name-part></tp:taxon-name></italic> sp. n. from Puerto Madryn, Argentina (<tp:taxon-name><tp:taxon-name-part taxon-name-part-type="class">Polychaeta</tp:taxon-name-part></tp:taxon-name>, <tp:taxon-name><tp:taxon-name-part taxon-name-part-type="family">Polynoidae</tp:taxon-name-part></tp:taxon-name>)</article-title><source>Zookeys</source><day>16</day><month>12</month><year>2015</year><volume>2015</volume><issue>546</issue><fpage>21</fpage><lpage>37</lpage><pub-id pub-id-type="doi">10.3897/zookeys.546.6175</pub-id></mixed-citation></tp:treatment-meta><tp:nomenclature><tp:taxon-name>
                            <tp:taxon-name-part taxon-name-part-type="genus">Lepidasthenia</tp:taxon-name-part>
                            <tp:taxon-name-part taxon-name-part-type="species">loboi</tp:taxon-name-part>
                        <object-id xmlns:xlink="http://www.w3.org/1999/xlink" content-type="zoobank" xlink:type="simple">http://zoobank.org/75B1A4B8-4684-49AD-87EA-922AFC4384F2</object-id></tp:taxon-name><tp:taxon-status xmlns:xlink="http://www.w3.org/1999/xlink" xlink:type="simple">sp. n.</tp:taxon-status><xref ref-type="fig" rid="F1">Figures 1</xref><xref ref-type="fig" rid="F2">, 2</xref><tp:nomenclature-citation-list><tp:nomenclature-citation><tp:taxon-name><tp:taxon-name-part taxon-name-part-type="genus">Lepidasthenia</tp:taxon-name-part> <tp:taxon-name-part taxon-name-part-type="species">esbelta</tp:taxon-name-part></tp:taxon-name><comment>: <xref ref-type="bibr" rid="B7">Barnich et al. 2012</xref>: 406–407 (<italic>non</italic> Amaral &amp; Nonato, 1982).</comment></tp:nomenclature-citation></tp:nomenclature-citation-list></tp:nomenclature><tp:treatment-sec sec-type="type material"><title>Type material.</title><p><bold>Southwestern Atlantic, Argentina.</bold> Cerro Avanzado, 16 km southward from Puerto Madryn (<named-content xmlns:xlink="http://www.w3.org/1999/xlink" content-type="dwc:verbatimCoordinates" xlink:type="simple">42°49'S, 65°04'W</named-content>), Golfo Nuevo. Holotype (<named-content xmlns:xlink="http://www.w3.org/1999/xlink" content-type="dwc:institutional_code" xlink:type="simple">ECOSUR</named-content> 176), and 12 paratypes, rocky shore, intertidal, in mudstone, within tubes of <italic><tp:taxon-name><tp:taxon-name-part taxon-name-part-type="genus">Thelepus</tp:taxon-name-part> <tp:taxon-name-part taxon-name-part-type="species">antarcticus</tp:taxon-name-part></tp:taxon-name></italic> Kinberg, 1867, coll. 27 Feb. 2013, J.M. Orensanz, N.E. González &amp; S.I. Salazar-Vallejo [Paratypes: Two (<named-content xmlns:xlink="http://www.w3.org/1999/xlink" content-type="dwc:institutional_code" xlink:type="simple">ECOSUR</named-content> 177), 45–64 mm long, 5–6 mm wide, 83–97 chaetigers; two paratypes (<named-content xmlns:xlink="http://www.w3.org/1999/xlink" content-type="dwc:institutional_code" xlink:type="simple">LACM</named-content> 7040), 30–32 mm long, 4 mm wide, 63–77 chaetigers; two paratypes (<named-content xmlns:xlink="http://www.w3.org/1999/xlink" content-type="dwc:institutional_code" xlink:type="simple">MACN</named-content>), 40–58 mm long, 4.0–4.5 mm wide, 78–90 chaetigers; three paratypes (<named-content xmlns:xlink="http://www.w3.org/1999/xlink" content-type="dwc:institutional_code" xlink:type="simple">MZUSP</named-content> 2857), 12–42 mm long, 2–4 mm wide, 37–83 chaetigers; two paratypes (<named-content xmlns:xlink="http://www.w3.org/1999/xlink" content-type="dwc:institutional_code" xlink:type="simple">ZUEC</named-content> 17781, 17782), 36–39 mm long, 4 mm wide, 79–80 chaetigers.</p></tp:treatment-sec><tp:treatment-sec sec-type="material"><title>Additional material.</title><p><bold>Southwestern Atlantic, Argentina.</bold> One specimen (<named-content xmlns:xlink="http://www.w3.org/1999/xlink" content-type="dwc:institutional_code" xlink:type="simple">ECOSUR</named-content>), San Antonio Oeste (<named-content xmlns:xlink="http://www.w3.org/1999/xlink" content-type="dwc:verbatimCoordinates" xlink:type="simple">40°44'S, 64°57'W</named-content>), Golfo San Matías, 3 m, coll. 10 Oct. 2005, J.M. Orensanz (30 mm long, 4 mm wide, 70 chaetigers). Six anterior fragments (<named-content xmlns:xlink="http://www.w3.org/1999/xlink" content-type="dwc:institutional_code" xlink:type="simple">ECOSUR</named-content>), Cerro Avanzado, 16 km southward from Puerto Madryn (<named-content xmlns:xlink="http://www.w3.org/1999/xlink" content-type="dwc:verbatimCoordinates" xlink:type="simple">42°49'S, 65°04'W</named-content>), rocky shore, intertidal, in mudstone, with <italic><tp:taxon-name><tp:taxon-name-part taxon-name-part-type="genus">Thelepus</tp:taxon-name-part> <tp:taxon-name-part taxon-name-part-type="species">antarcticus</tp:taxon-name-part></tp:taxon-name></italic> Kinberg, 1867, coll. 27 Feb. 2013, J.M. Orensanz, N.E. González &amp; S.I. Salazar-Vallejo.</p></tp:treatment-sec><tp:treatment-sec sec-type="Description"><title>Description.</title><p>Holotype (<named-content xmlns:xlink="http://www.w3.org/1999/xlink" content-type="dwc:institutional_code" xlink:type="simple">ECOSUR</named-content> 176) twisted, almost complete (without anal cirri). Body 64 mm long, 5 mm wide (at chaetiger 1, without chaetae), 99 chaetigers. <!--PageBreak-->Antennae, palps and tentacular cirri pale. Dorsal cirri with blackish cirrophore, cirrostyles with subdistal blackish ring, tips pale (Fig. <xref ref-type="fig" rid="F1">1A</xref>). Dorsum with almost continuous thick, lateral, longitudinal dark-brown bands; bands continuous in chaetigers 1–4, medial areas paler; chaetiger 5 pale, alternating with blackish transverse band (Fig. <xref ref-type="fig" rid="F1">1B, C</xref>). First transverse band (chaetiger 6) slightly longer than corresponding segment, followed by irregular transverse bands occupying slightly more than half of segment length along 6 chaetigers, middorsal areas with irregular brownish spots, bands then alternating to chaetiger 21, thereafter darker bands every three segments but intermediate segments paler, maculated. First elytra greyish, largest (Fig. <xref ref-type="fig" rid="F1">1A</xref>); following ones <!--PageBreak-->blackish, markedly smaller. Venter smooth; anterior third pale, posterior two-thirds with discontinuous darker, blackish bands along nephridial lobes areas; midventral region slightly less pigmented, ventral chord area paler (Fig. <xref ref-type="fig" rid="F1">1D</xref>). Far posterior segments with darker pigmentation ventrally. Nephridial papillae projecting, dark.</p><fig id="F1" position="float" orientation="portrait"><label>Figure 1.</label><caption><p><italic><tp:taxon-name><tp:taxon-name-part taxon-name-part-type="genus">Lepidasthenia</tp:taxon-name-part> <tp:taxon-name-part taxon-name-part-type="species">loboi</tp:taxon-name-part></tp:taxon-name></italic> sp. n., holotype (<named-content xmlns:xlink="http://www.w3.org/1999/xlink" content-type="dwc:institutional_code" xlink:type="simple">ECOSUR</named-content> 176) <bold>A</bold> Anterior end, right lateral view <bold>B</bold> Dorsal surfaces, medial (left) and posterior (right) regions <bold>C</bold> Dorsal surface, posterior end (arrow points to an asymmetrical parapodium) <bold>D</bold> Ventral surface, posterior end (inset: close-up of right parapodia). Bars: 1.1 mm (<bold>A</bold>), 0.5 mm (<bold>B, D</bold>), 1.3 mm (<bold>C</bold>).</p></caption><graphic xmlns:xlink="http://www.w3.org/1999/xlink" xlink:href="zookeys-546-021-g001.jpg" position="float" orientation="portrait" xlink:type="simple" id="oo_69895.jpg"/></fig><p>Prostomium with eyes black, medium-sized (as wide as antennal width), central on prostomium; anterior eyes more separated than posterior ones (Fig. <xref ref-type="fig" rid="F2">2A</xref>). Medial antenna slightly longer than laterals; ceratophores of similar width, slightly longer than wide; ceratostyles tapered, with long tips. Palps 3–4 times thicker than antennae, right one 2.5 times longer than medial antenna, left one regenerating. Segment 1 with tentacular cirri 1.3 times as long as, and slightly thicker than, antennae, tapered, with long tips mucro.</p><fig id="F2" position="float" orientation="portrait"><label>Figure 2.</label><caption><p><italic><tp:taxon-name><tp:taxon-name-part taxon-name-part-type="genus">Lepidasthenia</tp:taxon-name-part> <tp:taxon-name-part taxon-name-part-type="species">loboi</tp:taxon-name-part></tp:taxon-name></italic> sp. n. <bold>A</bold> Paratype (<named-content xmlns:xlink="http://www.w3.org/1999/xlink" content-type="dwc:institutional_code" xlink:type="simple">ECOSUR</named-content> 177b), anterior end, dorsal view, first two pairs of elytra removed <bold>B</bold> Paratype (<named-content xmlns:xlink="http://www.w3.org/1999/xlink" content-type="dwc:institutional_code" xlink:type="simple">ECOSUR</named-content> 177a), chaetiger 2, right parapodium, anterior view (inset: neurochaetal tips) <bold>C</bold> Same, chaetiger 9, right parapodium, anterior view (inset: neurochaetal tips) <bold>D</bold> Same, chaetiger 29, right parapodium, anterior view (inset: neurochaetae) <bold>E</bold> Same, chaetiger 59, right parapodium, anterior view, larger chaetae broken (inset: neurochaetae) <bold>F</bold> Same, chaetiger 80, right parapodium, anterior view (inset: neurochaetae). Bars: 0.1 mm (<bold>A</bold>), 40 µm (<bold>B–D</bold>), 45 µm (<bold>E</bold>), 25 µm (<bold>F</bold>).</p></caption><graphic xmlns:xlink="http://www.w3.org/1999/xlink" xlink:href="zookeys-546-021-g002.jpg" position="float" orientation="portrait" xlink:type="simple" id="oo_69896.jpg"/></fig><p>Elytra on segments 2, 4, 5, alternating with dorsal cirri to chaetiger 26, thereafter on every three segments but last 7 segments more irregular. First pair of elytra largest, covering prostomium and middorsal region, grayish, slightly darker around junction area, laterally with a paler, thin area. Second pair of elytra blackish, oval, less than half as large as first elytra, slightly overlapping anterior elytra, not covering middorsal region, laterally with a paler, thin area. Third pair of elytra blackish, subcircular, less than half as large as second elytra, non-overlapping with previous elytra, not covering middorsal region. Following elytra with same pigmentation, progressively reducing in size, up to chaetiger 20, about twice as large as junction area.</p><p>Parapodia sub-biramous throughout body. Notopodia reduced to a projecting, digitate lobe, reducing in size posteriorly. Neuropodia projecting lobes throughout body, neurochaetal lobes truncate or rounded. Dorsal cirri with cirrophores blackish, about as long as wide, cirrostyles tapered, with long tips, longer anteriorly, slightly reducing in length and pigmentation posteriorly, about twice as long as neuropodium. Ventral cirri small, tapered, basal-half blackish, tips mucronate, arising at base of parapodia, about as long as half neuropodial length.</p><p>Notopodia without notochaetae. Neurochaetae of different size and shape. Anterior chaetigers with about 15 neurochaetae per bundle, of similar width, smaller ventrally, each with bidentate tips, accessory tooth smaller, directed distally, and 10 or more series of subdistal lamellae (Fig. <xref ref-type="fig" rid="F2">2B, C</xref>). Medial chaetigers with one giant (thicker, more than twice as wide as other ones), brownish, superior neurochaeta with series of 5–6 tiny spines, tips unidentate, and about 10 thinner bidentate chaetae with series of 5–6 lamellae, becoming thinner and smaller ventrally (Fig. <xref ref-type="fig" rid="F2">2D, E</xref>). Posterior neuropodia with 1–2 slightly wider, superior chaetae and 4–5 thinner neurochaetae (Fig. <xref ref-type="fig" rid="F2">2F</xref>). Neuraciculae hyaline, tapered.</p><p>Posterior region tapered; pygidium truncate, anus dorsal. Nephridial papillae from chaetiger 9; anterior region with papillae pale, smaller along anterior body half, progressively larger and darker in posterior body half.</p><p>Pharynx (observed in some paratypes) with marginal prismatic papillae, upper ones larger, 9 upper and 9 lower. Two pairs of dark brown jaws.</p></tp:treatment-sec><tp:treatment-sec sec-type="Etymology"><title>Etymology.</title><p>This species name honors the late José María Orensanz, in recognition of his many contributions to the study of Southwestern Atlantic and Antarctic polychaetes, of his continued support of our research dreams, and for his participation <!--PageBreak-->in the field trip that collected the species. The specific epithet is derived from his nickname, Lobo, and is a noun in apposition.</p></tp:treatment-sec><tp:treatment-sec sec-type="Type locality"><title>Type locality.</title><p>Cerro Avanzado rocky shore, intertidal, Puerto Madryn (<named-content xmlns:xlink="http://www.w3.org/1999/xlink" content-type="dwc:verbatimCoordinates" xlink:type="simple">42°49'S, 65°04'W</named-content>), Golfo Nuevo, Argentina.</p></tp:treatment-sec><tp:treatment-sec sec-type="Variation"><title>Variation.</title><p>Paratypes 12–64 mm long, 2–6 mm wide, 37–99 chaetigers. Smallest specimen with transverse bands restricted to anterior region; larger specimens more heavily pigmented and showing variation in the amount of spots or darkening of paler areas between successive transverse bands. Intensity of pigmentation increased in larger specimens, and in some (including holotype), posterior region had an irregular pattern probably due to imperfect regeneration, which is rather uncommon in other errant polychaetes (<xref ref-type="bibr" rid="B61">Yáñez-Rivera and Méndez 2014</xref>).</p></tp:treatment-sec><tp:treatment-sec sec-type="Remarks"><title>Remarks.</title><p><italic><tp:taxon-name><tp:taxon-name-part taxon-name-part-type="genus">Lepidasthenia</tp:taxon-name-part> <tp:taxon-name-part taxon-name-part-type="species">loboi</tp:taxon-name-part></tp:taxon-name></italic> sp. n. has been confused with <italic><tp:taxon-name><tp:taxon-name-part taxon-name-part-type="genus">Lepidasthenia</tp:taxon-name-part> <tp:taxon-name-part taxon-name-part-type="species">esbelta</tp:taxon-name-part></tp:taxon-name></italic> Amaral &amp; Nonato, 1982, described from southern Brazil because both live with <italic><tp:taxon-name><tp:taxon-name-part taxon-name-part-type="genus">Thelepus</tp:taxon-name-part></tp:taxon-name></italic>, have similar size and pigmentation patterns, and giant neurochaetae. However, they differ in several diagnostic features such as the size of eyes, the type of cephalic and parapodial appendages, size of anterior elytra, topology of parapodial cirri, and tips of neura<!--PageBreak-->ciculae. In <italic><tp:taxon-name><tp:taxon-name-part taxon-name-part-type="genus">Lepidasthenia</tp:taxon-name-part> <tp:taxon-name-part taxon-name-part-type="species">loboi</tp:taxon-name-part></tp:taxon-name></italic> sp. n. eyes are of the same size, cephalic and parapodial cirri have long tapered tips, second pair of elytra is larger than third, ventral cirri arise basally to neuropodia such that they do not reach the tips of the chaetal lobe, and neuraciculae are tapered. On the contrary, in <italic><tp:taxon-name><tp:taxon-name-part taxon-name-part-type="genus">Lepidasthenia</tp:taxon-name-part> <tp:taxon-name-part taxon-name-part-type="species">esbelta</tp:taxon-name-part></tp:taxon-name></italic> posterior eyes are larger than the anterior ones, cephalic and parapodial appendages are subdistally swollen, the second and third pairs of elytra are of the same size, ventral cirri are medially placed such that their tips reach the tips of the neurochaetal lobe, and the neuroaciculae have falcate tips.</p><p>Another species has been recorded from Brazil by <xref ref-type="bibr" rid="B39">Nonato and Luna (1970)</xref>, and by <xref ref-type="bibr" rid="B2">Amaral and Nonato (1982)</xref>: <italic><tp:taxon-name><tp:taxon-name-part taxon-name-part-type="genus">Lepidasthenia</tp:taxon-name-part> <tp:taxon-name-part taxon-name-part-type="species">virens</tp:taxon-name-part></tp:taxon-name></italic> (Blanchard in Gay, 1849). These records indicate a lepidastheniin without notochaetae that resembles <italic><tp:taxon-name><tp:taxon-name-part taxon-name-part-type="genus">Lepidasthenia</tp:taxon-name-part> <tp:taxon-name-part taxon-name-part-type="species">loboi</tp:taxon-name-part></tp:taxon-name></italic> because of the type of antennae and tentacular cirri, although palps are shorter than antennae, and by the relative size and position of parapodial cirri, although they illustrated a mature female with hypertrophied dorsal cirrophores. They gave no further detail and the affinities between these two species cannot be clarified. However, two issues deserve comments.</p><p>First, <italic><tp:taxon-name><tp:taxon-name-part taxon-name-part-type="genus">Lepidasthenia</tp:taxon-name-part> <tp:taxon-name-part taxon-name-part-type="species">virens</tp:taxon-name-part></tp:taxon-name></italic> was described briefly with material from Calbuco (<named-content xmlns:xlink="http://www.w3.org/1999/xlink" content-type="dwc:verbatimCoordinates" xlink:type="simple">41°46'S, 73°08'W</named-content>), Chiloé, Chile. The description and illustration indicates that elytra are large enough to touch each other along the body but while leaving the middorsal surface uncovered (<xref ref-type="bibr" rid="B8">Blanchard 1849</xref>:16, Pl. 1, Fig. <xref ref-type="fig" rid="F2">2</xref>: “… dejando descubierta la porción del medio del dorso, y en cuanto á la longitud del cuerpo apenas si se cubren”). <xref ref-type="bibr" rid="B12">Ehlers (1901</xref>:54, Pl. 3, Figs 10–16) described <italic><tp:taxon-name><tp:taxon-name-part taxon-name-part-type="genus">Lepidasthenia</tp:taxon-name-part> <tp:taxon-name-part taxon-name-part-type="species">irregularis</tp:taxon-name-part></tp:taxon-name></italic> with material from the same locality; this species has elytra touching each other, leaving the middorsal surface bare, and notochaetae are present in anterior parapodia. If <italic><tp:taxon-name><tp:taxon-name-part taxon-name-part-type="genus">Lepidasthenia</tp:taxon-name-part> <tp:taxon-name-part taxon-name-part-type="species">virens</tp:taxon-name-part></tp:taxon-name></italic> and <italic><tp:taxon-name><tp:taxon-name-part taxon-name-part-type="genus">Lepidasthenia</tp:taxon-name-part> <tp:taxon-name-part taxon-name-part-type="species">irregularis</tp:taxon-name-part></tp:taxon-name></italic> are synonyms then they both belong in <italic><tp:taxon-name><tp:taxon-name-part taxon-name-part-type="genus">Lepidametria</tp:taxon-name-part></tp:taxon-name></italic> by having notochaetae and large elytra overlapping or touching successive ones.</p><p>Second, <xref ref-type="bibr" rid="B24">Hartman (1939</xref>: 46) noticed this synonymy but because she studied material from a more tropical region, her illustrations do not match Ehlers’ ones. Her specimens have no notochaetae, and neurochaetae are very abundant (ca. 20 per bundle <italic>vs</italic> about 10 per bundle). Consequently, the Eastern tropical Pacific material belongs to another, probably undescribed species, and they differ from true <italic><tp:taxon-name><tp:taxon-name-part taxon-name-part-type="genus">Lepidasthenia</tp:taxon-name-part> <tp:taxon-name-part taxon-name-part-type="species">virens</tp:taxon-name-part></tp:taxon-name></italic> (? = <italic><tp:taxon-name><tp:taxon-name-part taxon-name-part-type="genus">Lepidasthenia</tp:taxon-name-part> <tp:taxon-name-part taxon-name-part-type="species">irregularis</tp:taxon-name-part></tp:taxon-name></italic>).</p></tp:treatment-sec><tp:treatment-sec sec-type="Ecological notes"><title>Ecological notes.</title><p><italic><tp:taxon-name><tp:taxon-name-part taxon-name-part-type="genus">Thelepus</tp:taxon-name-part> <tp:taxon-name-part taxon-name-part-type="species">antarcticus</tp:taxon-name-part></tp:taxon-name></italic> Kinberg, 1867 builds its tubes with a mucoid protein forming a semi-transparent matrix with attached fragments of shells or other calcareous fragments. Tubes run inside rock crevices or fractures and are difficult to track individually because they break when the rock is fragmented. There were 34 <italic><tp:taxon-name><tp:taxon-name-part taxon-name-part-type="genus">Thelepus</tp:taxon-name-part> <tp:taxon-name-part taxon-name-part-type="species">antarcticus</tp:taxon-name-part></tp:taxon-name></italic> specimens plus six belonging to two other terebellid species, making it the most frequent thelepodid (or terebellid) in the rocky intertidal environment. About half of <italic><tp:taxon-name><tp:taxon-name-part taxon-name-part-type="genus">Lepidasthenia</tp:taxon-name-part> <tp:taxon-name-part taxon-name-part-type="species">loboi</tp:taxon-name-part></tp:taxon-name></italic> specimens remained inside <italic><tp:taxon-name><tp:taxon-name-part taxon-name-part-type="genus">Thelepus</tp:taxon-name-part></tp:taxon-name></italic> tubes, whereas the others left the tubes as the rock was broken. In total, there were 19 <italic><tp:taxon-name><tp:taxon-name-part taxon-name-part-type="genus">Lepidasthenia</tp:taxon-name-part> <tp:taxon-name-part taxon-name-part-type="species">loboi</tp:taxon-name-part></tp:taxon-name></italic> specimens taken at Cerro Avanzado, and there were polynoids in only one-third of the <italic><tp:taxon-name><tp:taxon-name-part taxon-name-part-type="genus">Thelepus</tp:taxon-name-part></tp:taxon-name></italic> tubes, half the rate of association between <italic><tp:taxon-name><tp:taxon-name-part taxon-name-part-type="genus">Thelepus</tp:taxon-name-part> <tp:taxon-name-part taxon-name-part-type="species">crispus</tp:taxon-name-part></tp:taxon-name></italic> and <italic><tp:taxon-name><tp:taxon-name-part taxon-name-part-type="genus">Halosydna</tp:taxon-name-part> <tp:taxon-name-part taxon-name-part-type="species">brevisetosa</tp:taxon-name-part></tp:taxon-name></italic> found by <xref ref-type="bibr" rid="B38">Morgan (1974)</xref>. It would be interesting to conduct a more detailed study to find out what are the functional relationships between <italic><tp:taxon-name><tp:taxon-name-part taxon-name-part-type="genus">Thelepus</tp:taxon-name-part> <tp:taxon-name-part taxon-name-part-type="species">antarcticus</tp:taxon-name-part></tp:taxon-name></italic> and <italic><tp:taxon-name><tp:taxon-name-part taxon-name-part-type="genus">Lepidasthenia</tp:taxon-name-part> <tp:taxon-name-part taxon-name-part-type="species">loboi</tp:taxon-name-part></tp:taxon-name></italic> sp. n. Some specimens exhibited regeneration of palps, antennae, or both, indicating there must be some in<!--PageBreak-->teractions with other invertebrates, possibly other scale-worms. Some of the anterior fragments were dissected for gut contents but none were found.</p></tp:treatment-sec><tp:treatment-sec sec-type="Distribution"><title>Distribution.</title><p>The specimens were found in two localities in two southern Argentina Gulfs: Cerro Avanzado, Puerto Madryn, Golfo Nuevo, and San Antonio Oeste, Golfo San Matías, but might co-occur with <italic><tp:taxon-name><tp:taxon-name-part taxon-name-part-type="genus">Thelepus</tp:taxon-name-part> <tp:taxon-name-part taxon-name-part-type="species">antarcticus</tp:taxon-name-part></tp:taxon-name></italic> throughout its distribution. <xref ref-type="bibr" rid="B32">Kinberg (1867</xref>: 345) described <italic><tp:taxon-name><tp:taxon-name-part taxon-name-part-type="genus">Thelepus</tp:taxon-name-part> <tp:taxon-name-part taxon-name-part-type="species">antarcticus</tp:taxon-name-part></tp:taxon-name></italic> from the intertidal in York Bay, Bucket Island, Magellan Strait. <xref ref-type="bibr" rid="B27">Hartman (1966</xref>:109) and <xref ref-type="bibr" rid="B47">Rozbaczylo et al. (2006</xref>: 83) regarded it as a junior synonym of <italic><tp:taxon-name><tp:taxon-name-part taxon-name-part-type="genus">Thelepus</tp:taxon-name-part> <tp:taxon-name-part taxon-name-part-type="species">plagiostoma</tp:taxon-name-part></tp:taxon-name></italic> (Schmarda, 1861: 41), described from New Zealand. However, this synonymy was not based upon a study of type material so these two species must be regarded as distinct until a future comparison involving type specimens indicates otherwise. The distribution of <italic><tp:taxon-name><tp:taxon-name-part taxon-name-part-type="genus">Thelepus</tp:taxon-name-part> <tp:taxon-name-part taxon-name-part-type="species">antarcticus</tp:taxon-name-part></tp:taxon-name></italic> would correspond to Patagonian shores, along southern Chile and Argentina, in intertidal to shallow water bottoms.</p></tp:treatment-sec><tp:treatment-sec sec-type="Key to species of Lepidasthenia Malmgren, 1867 with giant neurochaetae"><title>Key to species of <italic><tp:taxon-name><tp:taxon-name-part taxon-name-part-type="genus">Lepidasthenia</tp:taxon-name-part></tp:taxon-name></italic> Malmgren, 1867 with giant neurochaetae</title><table-wrap content-type="key" position="anchor" orientation="portrait"><table id="TID0EXUAE" rules="all"><tbody><tr><td rowspan="1" colspan="1">1</td><td rowspan="1" colspan="1">Anterior eyes larger than posterior ones</td><td rowspan="1" colspan="1"><bold>2</bold></td></tr><tr><td rowspan="1" colspan="1">–</td><td rowspan="1" colspan="1">Anterior eyes smaller or subequal to posterior ones</td><td rowspan="1" colspan="1"><bold>3</bold></td></tr><tr><td rowspan="1" colspan="1">2</td><td rowspan="1" colspan="1">Dorsal cirri subdistally swollen; ventral cirri digitate</td><td rowspan="1" colspan="1"><bold><italic><tp:taxon-name><tp:taxon-name-part taxon-name-part-type="genus">Lepidasthenia</tp:taxon-name-part> <tp:taxon-name-part taxon-name-part-type="species">elegans</tp:taxon-name-part></tp:taxon-name></italic> (Grube, 1840)</bold>, Mediterranean Sea</td></tr><tr><td rowspan="1" colspan="1">–</td><td rowspan="1" colspan="1">Dorsal cirri tapered; ventral cirri basally swollen, tapered</td><td rowspan="1" colspan="1"><bold><italic><tp:taxon-name><tp:taxon-name-part taxon-name-part-type="genus">Lepidasthenia</tp:taxon-name-part> <tp:taxon-name-part taxon-name-part-type="species">ornata</tp:taxon-name-part></tp:taxon-name></italic> Treadwell, 1937</bold>, Western Mexico*</td></tr><tr><td rowspan="1" colspan="1">3</td><td rowspan="1" colspan="1">Dorsal cirri subdistally swollen; ventral cirri tapered, surpassing neurochaetal lobe tip; neuroaciculae falcate</td><td rowspan="1" colspan="1"><bold><italic><tp:taxon-name><tp:taxon-name-part taxon-name-part-type="genus">Lepidasthenia</tp:taxon-name-part> <tp:taxon-name-part taxon-name-part-type="species">esbelta</tp:taxon-name-part></tp:taxon-name></italic> Amaral &amp; Nonato, 1982</bold>, Brazil</td></tr><tr><td rowspan="1" colspan="1">–</td><td rowspan="1" colspan="1">Dorsal and ventral cirri tapered, ventral cirri short, not reaching neurochaetal lobe tip; neuraciculae tapered, straight</td><td rowspan="1" colspan="1"><bold><italic><tp:taxon-name><tp:taxon-name-part taxon-name-part-type="genus">Lepidasthenia</tp:taxon-name-part> <tp:taxon-name-part taxon-name-part-type="species">loboi</tp:taxon-name-part></tp:taxon-name></italic> sp. n.</bold>, Patagonia</td></tr></tbody></table></table-wrap><p>* A junior synonym of <italic><tp:taxon-name><tp:taxon-name-part taxon-name-part-type="genus">Lepidasthenia</tp:taxon-name-part> <tp:taxon-name-part taxon-name-part-type="species">virens</tp:taxon-name-part></tp:taxon-name></italic> (Blanchard in Gay, 1849) <italic>fide</italic> <xref ref-type="bibr" rid="B26">Hartman (1956</xref>: 271); they are probably different. <italic><tp:taxon-name><tp:taxon-name-part taxon-name-part-type="genus">Lepidasthenia</tp:taxon-name-part> <tp:taxon-name-part taxon-name-part-type="species">virens</tp:taxon-name-part></tp:taxon-name></italic> was described from Chiloé, southern Chile, whereas <italic><tp:taxon-name><tp:taxon-name-part taxon-name-part-type="genus">Lepidasthenia</tp:taxon-name-part> <tp:taxon-name-part taxon-name-part-type="species">ornata</tp:taxon-name-part></tp:taxon-name></italic> is from western Mexico. If <italic><tp:taxon-name><tp:taxon-name-part taxon-name-part-type="genus">Lepidasthenia</tp:taxon-name-part> <tp:taxon-name-part taxon-name-part-type="species">virens</tp:taxon-name-part></tp:taxon-name></italic> is the same as <italic><tp:taxon-name><tp:taxon-name-part taxon-name-part-type="genus">Lepidasthenia</tp:taxon-name-part> <tp:taxon-name-part taxon-name-part-type="species">irregularis</tp:taxon-name-part></tp:taxon-name></italic> Ehlers, 1901, both described from the same locality in Chile, and having large notopodia, the latter provided with notochaetae, then both belong in <italic><tp:taxon-name><tp:taxon-name-part taxon-name-part-type="genus">Lepidametria</tp:taxon-name-part></tp:taxon-name></italic>.</p></tp:treatment-sec><ref-list><ref id="B7"><mixed-citation xmlns:xlink="http://www.w3.org/1999/xlink" xlink:type="simple"><person-group><name name-style="western"><surname>Barnich</surname><given-names>R</given-names></name><name name-style="western"><surname>Orensanz</surname><given-names>JM</given-names></name><name name-style="western"><surname>Fiege</surname><given-names>D</given-names></name></person-group> (<year>2012</year>) <article-title>Remarks on some scale worms (<tp:taxon-name><tp:taxon-name-part taxon-name-part-type="class">Polychaeta</tp:taxon-name-part></tp:taxon-name>, <tp:taxon-name><tp:taxon-name-part taxon-name-part-type="family">Polynoidae</tp:taxon-name-part></tp:taxon-name>) from the Southwest Atlantic with notes on the genus <italic><tp:taxon-name><tp:taxon-name-part taxon-name-part-type="genus">Eucranta</tp:taxon-name-part></tp:taxon-name></italic> Malmgren, 1866, and description of a new <italic><tp:taxon-name><tp:taxon-name-part taxon-name-part-type="genus">Harmothoe</tp:taxon-name-part></tp:taxon-name></italic> species.</article-title> <source>Marine Biodiversity</source> <volume>42</volume>: <fpage>395</fpage>–<lpage>410</lpage>. doi: <ext-link xlink:type="simple" ext-link-type="doi" xlink:href="10.1007/s12526-012-0117-4">10.1007/s12526-012-0117-4</ext-link> </mixed-citation></ref><ref id="B61"><mixed-citation xmlns:xlink="http://www.w3.org/1999/xlink" xlink:type="simple"><person-group><name name-style="western"><surname>Yáñez-Rivera</surname><given-names>B</given-names></name><name name-style="western"><surname>Méndez</surname><given-names>N</given-names></name></person-group> (<year>2014</year>) <article-title>Regeneration in the stinging fireworm <italic><tp:taxon-name><tp:taxon-name-part taxon-name-part-type="genus">Eurythoe</tp:taxon-name-part></tp:taxon-name></italic> (<tp:taxon-name><tp:taxon-name-part taxon-name-part-type="phylum">Annelida</tp:taxon-name-part></tp:taxon-name>): Lipid and triglyceride evaluation.</article-title> <source>Journal of Experimental Marine Biology and Ecology</source> <volume>459</volume>: <fpage>137</fpage>–<lpage>143</lpage>. doi: <ext-link xlink:type="simple" ext-link-type="doi" xlink:href="10.1016/j.jembe.2014.05.023">10.1016/j.jembe.2014.05.023</ext-link></mixed-citation></ref><ref id="B39"><mixed-citation xmlns:xlink="http://www.w3.org/1999/xlink" xlink:type="simple"><person-group><name name-style="western"><surname>Nonato</surname><given-names>EF</given-names></name><name name-style="western"><surname>Luna</surname><given-names>JAC</given-names></name></person-group> (<year>1970</year>) <article-title>Sobre algunos poliquetas de escama do Nordeste do Brasil.</article-title> <source>Boletim do Instituto Oceanografico</source>, <publisher-loc>São Paulo</publisher-loc> <volume>18</volume>: <fpage>63</fpage>–<lpage>91</lpage>. doi: <ext-link xlink:type="simple" ext-link-type="doi" xlink:href="10.1590/S0373-55241969000100008">10.1590/S0373-55241969000100008</ext-link> </mixed-citation></ref><ref id="B2"><mixed-citation xmlns:xlink="http://www.w3.org/1999/xlink" xlink:type="simple"><person-group><name name-style="western"><surname>Amaral</surname><given-names>ACZ</given-names></name><name name-style="western"><surname>Nonato</surname><given-names>EF</given-names></name></person-group> (<year>1982</year>) <source>Anelídeos poliquetos da costa brasileira, 3. <tp:taxon-name><tp:taxon-name-part taxon-name-part-type="family">Aphroditidae</tp:taxon-name-part></tp:taxon-name> e <tp:taxon-name><tp:taxon-name-part taxon-name-part-type="family">Polynoidae</tp:taxon-name-part></tp:taxon-name>.</source> <publisher-name>Conselho Nacional de Desenvolvimento Cientifico e Tecnologico</publisher-name>, <publisher-loc>Brasilia</publisher-loc>, <size units="page">46 pp</size>. </mixed-citation></ref><ref id="B8"><mixed-citation xmlns:xlink="http://www.w3.org/1999/xlink" xlink:type="simple"><person-group><name name-style="western"><surname>Blanchard</surname><given-names>E</given-names></name></person-group> (<year>1849</year>) <article-title>Anulares.</article-title> In: <person-group><name name-style="western"><surname>Gay</surname><given-names>C</given-names></name></person-group> (<role>Ed.</role>) <source>Historia Física y Política de Chile. Zoología</source>, <volume>Tomo 3</volume>, <publisher-loc>Paris</publisher-loc>, <fpage>5</fpage>–<lpage>39</lpage>. <ext-link xlink:type="simple" ext-link-type="uri" xlink:href="http://www.memoriachilena.cl/archivos2/pdfs/mc0019535.pdf">http://www.memoriachilena.cl/archivos2/pdfs/mc0019535.pdf</ext-link> </mixed-citation></ref><ref id="B12"><mixed-citation xmlns:xlink="http://www.w3.org/1999/xlink" xlink:type="simple"><person-group><name name-style="western"><surname>Ehlers</surname><given-names>E</given-names></name></person-group> (<year>1901</year>) <source>Die Polychaeten des magellanischen und chilenischen Strandes: Ein faunisticher Versuch. Fetschrift zur Feier des Hundertfünfzigjärigen Bestehens der Königlichen Gesellschaft der Wissenschaften zu Göttingen.</source> <publisher-name>Weidmannsche Buchhandlung</publisher-name>, <publisher-loc>Berlin</publisher-loc>, <size units="page">232 pp</size>. </mixed-citation></ref><ref id="B24"><mixed-citation xmlns:xlink="http://www.w3.org/1999/xlink" xlink:type="simple"><person-group><name name-style="western"><surname>Hartman</surname><given-names>O</given-names></name></person-group> (<year>1939</year>) <article-title>Polychaetous annelids, 1. <tp:taxon-name><tp:taxon-name-part taxon-name-part-type="family">Aphroditidae</tp:taxon-name-part></tp:taxon-name> to <tp:taxon-name><tp:taxon-name-part taxon-name-part-type="family">Pisionidae</tp:taxon-name-part></tp:taxon-name>.</article-title> <source>Allan Hancock Pacific Expeditions</source> <volume>7</volume>: <fpage>1</fpage>–<lpage>155</lpage>. <ext-link xlink:type="simple" ext-link-type="uri" xlink:href="http://digitallibrary.usc.edu/cdm/ref/collection/p15799coll82/id/15606">http://digitallibrary.usc.edu/cdm/ref/collection/p15799coll82/id/15606</ext-link> </mixed-citation></ref><ref id="B38"><mixed-citation xmlns:xlink="http://www.w3.org/1999/xlink" xlink:type="simple"><person-group><name name-style="western"><surname>Morgan</surname><given-names>JB</given-names></name></person-group> (<year>1974</year>) <source>Physiological and behavior studies of <italic><tp:taxon-name><tp:taxon-name-part taxon-name-part-type="genus">Thelepus</tp:taxon-name-part> <tp:taxon-name-part taxon-name-part-type="species">crispus</tp:taxon-name-part></tp:taxon-name></italic> and its commensal <italic><tp:taxon-name><tp:taxon-name-part taxon-name-part-type="genus">Halosydna</tp:taxon-name-part> <tp:taxon-name-part taxon-name-part-type="species">brevisetosa</tp:taxon-name-part></tp:taxon-name></italic>.</source> <publisher-name>Portland State University</publisher-name>, <comment>M. Sc. Thesis</comment>, <size units="page">66 pp</size>. <ext-link xlink:type="simple" ext-link-type="uri" xlink:href="http://pdxscholar.library.pdx.edu/cgi/viewcontent.cgi?article=3010&amp;context=open_access_etds">http://pdxscholar.library.pdx.edu/cgi/viewcontent.cgi?article=3010&amp;context=open_access_etds</ext-link> </mixed-citation></ref><ref id="B32"><mixed-citation xmlns:xlink="http://www.w3.org/1999/xlink" xlink:type="simple"><person-group><name name-style="western"><surname>Kinberg</surname><given-names>JGH</given-names></name></person-group> (<year>1867(1866)</year>) <article-title>Annulata Nova (Anthostomea, Chloraemea, Chaetopterea, Maldanea, <tp:taxon-name><tp:taxon-name-part taxon-name-part-type="above-genus">Ammocharidea</tp:taxon-name-part></tp:taxon-name>, Ampharetea, Terebellea, Hermellea, Serpulea, Teletusea, <tp:taxon-name><tp:taxon-name-part taxon-name-part-type="above-genus">Hirudinacea</tp:taxon-name-part></tp:taxon-name>).</article-title> <source>Ofversigt af Konglelige Vetenskaps-Akademiens Förhandlingar</source> <volume>23</volume>: <fpage>337</fpage>–<lpage>357</lpage>. </mixed-citation></ref><ref id="B27"><mixed-citation xmlns:xlink="http://www.w3.org/1999/xlink" xlink:type="simple"><person-group><name name-style="western"><surname>Hartman</surname><given-names>O</given-names></name></person-group> (<year>1966</year>) <article-title><tp:taxon-name><tp:taxon-name-part taxon-name-part-type="class">Polychaeta</tp:taxon-name-part></tp:taxon-name> <tp:taxon-name><tp:taxon-name-part taxon-name-part-type="family">Myzostomidae</tp:taxon-name-part></tp:taxon-name> and Sedentaria of Antarctica.</article-title> <source>Antarctic Research Series</source> <volume>7</volume>: <fpage>1</fpage>–<lpage>158</lpage>. doi: <ext-link xlink:type="simple" ext-link-type="doi" xlink:href="10.1029/ar007">10.1029/ar007</ext-link> </mixed-citation></ref><ref id="B47"><mixed-citation xmlns:xlink="http://www.w3.org/1999/xlink" xlink:type="simple"><person-group><name name-style="western"><surname>Rozbaczylo</surname><given-names>N</given-names></name><name name-style="western"><surname>Moreno</surname><given-names>R</given-names></name><name name-style="western"><surname>Díaz-Díaz</surname><given-names>O</given-names></name><name name-style="western"><surname>Martínez</surname><given-names>S</given-names></name></person-group> (<year>2006</year>) <article-title>Poliquetos bentónicos submareales de fondos blandos de la región de Aysén: Clado <tp:taxon-name><tp:taxon-name-part taxon-name-part-type="order">Terebellida</tp:taxon-name-part></tp:taxon-name> (<tp:taxon-name><tp:taxon-name-part taxon-name-part-type="phylum">Annelida</tp:taxon-name-part></tp:taxon-name>, <tp:taxon-name><tp:taxon-name-part taxon-name-part-type="class">Polychaeta</tp:taxon-name-part></tp:taxon-name>).</article-title> <source>Ciencia y Tecnología Marinas</source> <volume>29</volume>: <fpage>71</fpage>–<lpage>90</lpage>. </mixed-citation></ref><ref id="B26"><mixed-citation xmlns:xlink="http://www.w3.org/1999/xlink" xlink:type="simple"><person-group><name name-style="western"><surname>Hartman</surname><given-names>O</given-names></name></person-group> (<year>1956</year>) <article-title>Polychaetous annelids erected by Treadwell, 1891-1948, together with a brief chronology.</article-title> <source>Bulletin of the American Museum of Natural History</source> <volume>109</volume>: <fpage>243</fpage>–<lpage>310</lpage>. <ext-link xlink:type="simple" ext-link-type="uri" xlink:href="http://www.biodiversitylibrary.org/bibliography/89272#/summary">http://www.biodiversitylibrary.org/bibliography/89272#/summary</ext-link> </mixed-citation></ref></ref-list></tp:taxon-treatment>
